# Supplementary material for: Study on the Bioactive Constituent and Mineral Elements of the Tibetan Medicine E’seguo from Different Regions of Ganzi Prefecture, China
Source: Molecules. 2024 Sep 1;29(17):4154. doi: 10.3390/molecules29174154 (PMC11397417; doi:10.3390/molecules29174154)
Supplement: Supplementary file 1 [file molecules-29-04154-s001.zip]

Archive with 1 entries (1 files):
- molecules-3161039-supplementary.pdf
